# Supplementary material for: The Clonal Spread and Persistence of Campylobacter in Danish Broiler Farms and Its Association with Human Infections
Source: Pathogens. 2025 Aug 19;14(8):821. doi: 10.3390/pathogens14080821 (PMC12389240; doi:10.3390/pathogens14080821)
Supplement: Supplementary file 1 [file pathogens-14-00821-s001.zip]

Archive with 1 entries (1 files):
- pathogens-3759695-supplementary.pdf
